# Supplementary material for: Sulfur Vacancy-Rich CuS for Improved Surface-Enhanced Raman Spectroscopy and Full-Spectrum Photocatalysis
Source: Nanomaterials (Basel). 2022 Dec 26;13(1):128. doi: 10.3390/nano13010128 (PMC9823980; doi:10.3390/nano13010128)
Supplement: Supplementary file 1 [file nanomaterials-13-00128-s001.zip]

Archive with 1 entries (1 files):
- nanomaterials-2072581-supplementary.pdf
